# Supplementary material for: Nectar discovery speeds and multimodal displays: assessing nectar search times in bees with radiating and non-radiating guides
Source: Evol Ecol. 2017 Aug 10;31(6):899–912. doi: 10.1007/s10682-017-9916-1 (PMC6959414; doi:10.1007/s10682-017-9916-1)
Supplement: Supplementary file 1 — Supplementary material 1 (XLSX 17 kb) [file 10682_2017_9916_MOESM1_ESM.xlsx]

## Sheet: Absolute conditioning exp.
p	cs	ncs	cv	ncv	averagetimeonflowerln
CVCS	1	0	1	0	2.35601
CVCS	1	0	1	0	1.55131
CVCS	1	0	1	0	1.47626
CVCS	1	0	1	0	1.51711
CVCS	1	0	1	0	1.27792
CVCS	1	0	1	0	1.74789
CVCS	1	0	1	0	1.50904
CVCS	1	0	1	0	1.36294
CVCS	1	0	1	0	1.5665
CVCS	1	0	1	0	1.31341
CVCS	1	0	1	0	1.42727
CVCS	1	0	1	0	1.29901
CVCS	1	0	1	0	1.40744
CVCS	1	0	1	0	1.74192
NCVNCS	0	1	0	1	1.9697
NCVNCS	0	1	0	1	1.75846
NCVNCS	0	1	0	1	1.61119
NCVNCS	0	1	0	1	1.76093
NCVNCS	0	1	0	1	1.86989
NCVNCS	0	1	0	1	1.73237
NCVNCS	0	1	0	1	1.4164
NCVNCS	0	1	0	1	1.30077
NCVNCS	0	1	0	1	1.51231
NCVNCS	0	1	0	1	1.53379
NCVNCS	0	1	0	1	1.31229
NCVNCS	0	1	0	1	1.53131
NCVNCS	0	1	0	1	1.52145
NCVNCS	0	1	0	1	1.62684
NVCS	1	0	0	0	1.687
NVCS	1	0	0	0	1.61368
NVCS	1	0	0	0	1.4719
NVCS	1	0	0	0	1.77715
NVCS	1	0	0	0	1.84187
NVCS	1	0	0	0	2.05711
NVCS	1	0	0	0	1.76226
NVCS	1	0	0	0	1.62275
NVCS	1	0	0	0	1.61815
NVCS	1	0	0	0	1.73606
NVCS	1	0	0	0	1.45082
NVCS	1	0	0	0	1.45219
NVCS	1	0	0	0	1.8347
NVCS	1	0	0	0	1.57989
NVNCS	0	1	0	0	2.12378
NVNCS	0	1	0	0	1.69993
NVNCS	0	1	0	0	1.7031
NVNCS	0	1	0	0	1.57189
NVNCS	0	1	0	0	1.5586
NVNCS	0	1	0	0	1.57429
NVNCS	0	1	0	0	1.37912
NVNCS	0	1	0	0	1.15558
NVNCS	0	1	0	0	1.29326
NVNCS	0	1	0	0	1.1343
NVNCS	0	1	0	0	1.75015
NVNCS	0	1	0	0	1.95576
NVNCS	0	1	0	0	2.10924
NVNCS	0	1	0	0	1.98276
CVNS	0	0	1	0	2.0223
CVNS	0	0	1	0	1.80507
CVNS	0	0	1	0	2.07902
CVNS	0	0	1	0	1.52299
CVNS	0	0	1	0	1.36631
CVNS	0	0	1	0	1.23948
CVNS	0	0	1	0	1.73206
CVNS	0	0	1	0	1.41451
CVNS	0	0	1	0	1.53199
CVNS	0	0	1	0	1.66013
CVNS	0	0	1	0	1.72281
CVNS	0	0	1	0	1.32446
CVNS	0	0	1	0	1.85201
CVNS	0	0	1	0	1.88404
NCVNS	0	0	0	1	2.41459
NCVNS	0	0	0	1	1.999
NCVNS	0	0	0	1	1.41736
NCVNS	0	0	0	1	1.26527
NCVNS	0	0	0	1	1.56131
NCVNS	0	0	0	1	1.74505
NCVNS	0	0	0	1	1.53198
NCVNS	0	0	0	1	1.53872
NCVNS	0	0	0	1	1.74428
NCVNS	0	0	0	1	1.83843
NCVNS	0	0	0	1	1.81854
NCVNS	0	0	0	1	1.75627
NCVNS	0	0	0	1	2.08834
NCVNS	0	0	0	1	1.49241
NVNS	0	0	0	0	2.41074
NVNS	0	0	0	0	2.18526
NVNS	0	0	0	0	2.20276
NVNS	0	0	0	0	2.08107
NVNS	0	0	0	0	2.07639
NVNS	0	0	0	0	2.33199
NVNS	0	0	0	0	2.18076
NVNS	0	0	0	0	1.86224
NVNS	0	0	0	0	1.6783
NVNS	0	0	0	0	1.79978
NVNS	0	0	0	0	2.05534
NVNS	0	0	0	0	1.8964
NVNS	0	0	0	0	1.96486
NVNS	0	0	0	0	2.06594
CVNCS	0	1	1	0	1.80114
CVNCS	0	1	1	0	1.5498
CVNCS	0	1	1	0	1.85889
CVNCS	0	1	1	0	1.82727
CVNCS	0	1	1	0	2.16172
CVNCS	0	1	1	0	1.78013
CVNCS	0	1	1	0	2.03494
CVNCS	0	1	1	0	1.64979
CVNCS	0	1	1	0	2.03237
CVNCS	0	1	1	0	2.09951
CVNCS	0	1	1	0	1.98067
CVNCS	0	1	1	0	2.28205
CVNCS	0	1	1	0	1.75302
CVNCS	0	1	1	0	1.59889
NCVCS	1	0	0	1	1.47372
NCVCS	1	0	0	1	1.64247
NCVCS	1	0	0	1	1.82515
NCVCS	1	0	0	1	1.57096
NCVCS	1	0	0	1	1.41049
NCVCS	1	0	0	1	1.61955
NCVCS	1	0	0	1	1.62545
NCVCS	1	0	0	1	1.36988
NCVCS	1	0	0	1	1.81947
NCVCS	1	0	0	1	1.73057
NCVCS	1	0	0	1	1.09287
NCVCS	1	0	0	1	1.25015
NCVCS	1	0	0	1	1.12242
NCVCS	1	0	0	1	1.51557

## Sheet: Pref tests - handling times
	handling time visual			logs						handling time vision and scent			logs
	non-converging	converging		non-converging	converging					non-converging	converging		non-converging	converging
E1	1.56714	2.24538		0.648137	1.16696				D6	7.36091	3.48778		1.99618	1.24926
E2	3.413	2.042		1.77104	1.02998				D7	2.37667	2.59455		0.865699	0.953411
E3	2.25333	1.53727		1.17206	0.620373				D8	3.895	1.774		1.35969	0.573237
D1	2.17333	1.68125		1.11991	0.749534				D9	2.01917	2.93625		0.702685	1.07713
D2	4.31727	4.12889		2.11012	2.04575				D10	1.115	2.8475		0.108854	1.04644
D3	3.18727	2.42333		1.67232	1.27699				D11	2.429	2.201		0.88748	0.788912
D4	2.85375	2.89		1.51286	1.53107				D12	1.5225	2.64083		0.420354	0.971095
D5	3.616	3.095		1.85439	1.62994				C2	4.564	3.548		1.5182	1.26638
C1	1.09571	1.43615		0.131872	0.52221				C3	1.148	1.223		0.138021	0.201307
E4	3.51625	1.61417		1.81404	0.69079				D11	5.34889	1.92273		1.67689	0.653745
E5	3.14143	2.22077		1.65142	1.15106				D12	4.78375	2.6525		1.56522	0.975503
E6	1.85667	1.63818		0.892715	0.712095				D13	3.10444	3.11909		1.13283	1.13754
E7	1.107	1.095		0.146655	0.130931				E10	1.39091	2.25333		0.329958	0.812411
E8	2.21444	2.70727		1.14694	1.43684				E11	2.31571	2.73667		0.839718	1.00674
E9	3.70667	1.9175		1.89012	0.939227				E12	2.131	3.019		0.756591	1.10493
	2.66795	2.17814		1.30231	1.04225					3.03366	2.59708		0.953226	0.921203

## Sheet: Pref tests - abandonments
	left flower before drinking visual			logs						left flower before drinking scent and visual
	non-converging	converging		non-converging	converging					non-converging	converging		logs
E1	3	1		1.38629	0.693147				D6	2	0		non-converging	converging
E2	1	2		0.693147	1.09861				D7	5	2		1.79176	1.09861
E3	4	3		1.60944	1.38629				D8	9	4		2.30259	1.60944
D1	2	0		1.09861	0				D9	1	2		0.693147	1.09861
D2	0	4		0	1.60944				D10	2	1		1.09861	0.693147
D3	1	2		0.693147	1.09861				D11	6	3		1.94591	1.38629
D4	2	1		1.09861	0.693147				D12	6	4		1.94591	1.60944
D5	2	1		1.09861	0.693147				C2	3	2		1.38629	1.09861
C1	6	4		1.94591	1.60944				C3	2	3		1.09861	1.38629
E4	2	0		1.09861	0				D11	4	8		1.60944	2.19722
E5	1	0		0.693147	0				D12	8	1		2.19722	0.693147
E6	0	0		0	0				D13	3	0		1.38629	0
E7	2	3		1.09861	1.38629				E10	1	2		0.693147	1.09861
E8	2	4		1.09861	1.60944				E11	0	3		0	1.38629
E9	2	0		1.09861	0				E12	6	5		1.94591	1.79176
